# Supplementary material for: 2,4,8,10-Tetra­oxa-3,9-dithia­spiro­[5.5]undecane 3,9-dioxide
Source: Acta Crystallogr Sect E Struct Rep Online. 2008 Dec 6;65(Pt 1):o36. doi: 10.1107/S1600536808036891 (PMC2967953; doi:10.1107/S1600536808036891)
Supplement: Supplementary file 2 [file e-65-00o36-Isup2.hkl]

#
# h,k,l, Fc-squared, Fo-squared, sigma(Fo-squared) and status flag
#
data_I
_shelx_title ' f in P b n 21'
_shelx_refln_list_code          4
_shelx_F_calc_maximum      267.99
_exptl_crystal_F_000       960.00
_reflns_d_resolution_high  0.8259
 
loop_
 _symmetry_equiv_pos_as_xyz
 'x, y, z'
 '-x, -y, z+1/2'
 '-x+1/2, y+1/2, z'
 'x+1/2, -y+1/2, z+1/2'
 
_cell_length_a     6.0489
_cell_length_b    12.8431
_cell_length_c    21.5830
_cell_angle_alpha  90.000
_cell_angle_beta   90.000
_cell_angle_gamma  90.000
 
_shelx_F_squared_multiplier     1.000
 
loop_
 _refln_index_h
 _refln_index_k
 _refln_index_l
 _refln_F_squared_calc
 _refln_F_squared_meas
 _refln_F_squared_sigma
 _refln_observed_status
   2   0   0    50807.13    36334.21   1823.39 o
   4   0   0     1053.18      964.45     23.10 o
   6   0   0      118.69      105.30     11.08 o
   1   1   0      916.98      985.41     17.33 o
   2   1   0     6873.97     7049.76     93.29 o
   3   1   0       80.89       92.60      3.92 o
   4   1   0       31.83       29.87      3.67 o
   5   1   0      382.84      352.53      9.37 o
   6   1   0       78.68       93.94      7.62 o
   7   1   0        3.99       19.72      8.13 o
   0   2   0        7.04        5.78      1.55 o
   1   2   0      878.06      858.48     13.08 o
   2   2   0        5.22        3.85      1.29 o
   3   2   0      111.49      111.40      4.19 o
   4   2   0      142.92      147.67     10.22 o
   5   2   0        6.10        8.03      6.33 o
   6   2   0       12.37       18.79      7.20 o
   7   2   0        0.40        0.00      6.91 o
   1   3   0       42.53       37.76      1.65 o
   2   3   0        0.65        0.26      1.10 o
   3   3   0      334.09      341.24      6.70 o
   4   3   0      384.86      365.15     10.12 o
   5   3   0       97.73      101.91      6.32 o
   6   3   0      174.29      166.93     12.06 o
   7   3   0        0.19        0.00      7.27 o
   0   4   0    12898.37    12875.07    214.76 o
   1   4   0    30595.98    28234.19    329.96 o
   2   4   0     2850.55     2756.99     30.79 o
   3   4   0     3441.47     3573.74     40.09 o
   4   4   0     2536.44     2591.59     33.86 o
   5   4   0      214.70      221.16      9.84 o
   6   4   0      189.14      184.84     11.72 o
   7   4   0       10.33        4.46     12.45 o
   1   5   0     1112.77     1229.98     19.22 o
   2   5   0       52.33       45.15      2.29 o
   3   5   0       44.63       45.60      6.26 o
   4   5   0      642.80      592.53     15.37 o
   5   5   0       50.24       51.30      9.25 o
   6   5   0        6.05        8.05      4.46 o
   0   6   0     4498.26     4593.75     80.88 o
   1   6   0        2.49        2.22      1.08 o
   2   6   0       63.05       56.35      2.70 o
   3   6   0       12.69       13.20      1.96 o
   4   6   0      111.37       99.79      7.12 o
   5   6   0       12.01       23.72      5.08 o
   6   6   0       10.27        9.75      6.80 o
   1   7   0      821.20      785.44     12.42 o
   2   7   0       35.91       45.56      2.81 o
   3   7   0      106.35      101.51      5.36 o
   4   7   0       18.41       12.35      3.87 o
   5   7   0      682.00      672.97     23.07 o
   6   7   0      143.11      131.91      9.89 o
   0   8   0     5602.90     5126.64     69.60 o
   1   8   0      580.70      560.23     37.18 o
   2   8   0      615.35      574.48      9.25 o
   3   8   0      707.37      646.37     29.11 o
   4   8   0       53.63       64.65      6.54 o
   5   8   0      185.34      186.61     10.68 o
   6   8   0        8.51       13.04     16.01 o
   1   9   0        0.51        1.34      1.52 o
   2   9   0        2.54        3.70      1.87 o
   3   9   0       77.96       83.98      6.67 o
   4   9   0        5.85       11.68      5.08 o
   5   9   0        7.19        8.81      5.44 o
   0  10   0        1.94        0.00      2.26 o
   1  10   0     1105.36     1094.55     16.52 o
   2  10   0       52.13       54.02      6.45 o
   3  10   0      674.50      682.36     17.81 o
   4  10   0       19.26       16.33      4.69 o
   5  10   0       47.20       48.61      7.04 o
   1  11   0     1389.41     1441.70     31.33 o
   2  11   0     1033.79     1111.75     23.53 o
   3  11   0        7.55        9.09      4.04 o
   4  11   0     1519.67     1641.70     33.71 o
   5  11   0      199.66      196.52     20.08 o
   0  12   0     1638.17     1663.29     38.80 o
   1  12   0      779.46      727.89     16.65 o
   2  12   0      311.45      302.97     11.62 o
   3  12   0        0.03        0.00      3.53 o
   4  12   0      655.41      730.13     26.91 o
   1  13   0        5.37        1.34      3.70 o
   2  13   0        0.44        0.00      3.29 o
   3  13   0       12.10        9.39      4.49 o
   4  13   0        0.43        0.00      7.35 o
   0  14   0      738.21      774.14     24.82 o
   1  14   0        5.36        0.00      4.38 o
   2  14   0      401.48      431.39     32.57 o
   3  14   0       86.93       87.50     11.72 o
   1  15   0        3.38       15.22      6.38 o
   1   0   1     1234.55     1495.67     20.80 o
   3   0   1    18185.15    19809.31    231.65 o
   5   0   1       48.34       47.55      4.86 o
   7   0   1      187.16      229.96     16.91 o
   1   1   1     6173.79     5799.25     55.04 o
   2   1   1     4124.85     4124.55     44.32 o
   3   1   1     1822.36     1781.55     17.82 o
   4   1   1      800.29      818.42      8.50 o
   5   1   1      196.69      172.62      5.06 o
   6   1   1       24.75       32.86      4.28 o
   7   1   1       22.21       21.68      6.18 o
   0   2   1      367.75      357.33     13.76 o
   1   2   1    42200.33    37943.79    489.42 o
   2   2   1      355.91      425.83      5.60 o
   3   2   1     3118.69     3238.06     26.58 o
   4   2   1     1317.51     1411.83     27.35 o
   5   2   1     1019.36     1006.31     13.27 o
   6   2   1      374.06      364.07     16.01 o
   7   2   1       94.66       98.44      9.51 o
   1   3   1      627.18      568.07      6.35 o
   2   3   1      636.17      607.34      6.95 o
   3   3   1      335.99      284.66      4.21 o
   4   3   1      142.61      140.44      3.62 o
   5   3   1       13.45       11.43      2.57 o
   6   3   1       76.46       71.86      6.67 o
   7   3   1       70.60       90.11      9.51 o
   0   4   1      567.26      521.84      8.36 o
   1   4   1     2684.21     2822.20     26.24 o
   2   4   1      221.32      207.45      3.13 o
   3   4   1     1298.26     1320.48     12.24 o
   4   4   1       15.33       14.63      1.71 o
   5   4   1      170.23      157.11      6.17 o
   6   4   1       97.52       88.43      5.77 o
   7   4   1       19.11       17.35      9.53 o
   1   5   1     3539.49     3654.73     32.35 o
   2   5   1      109.46      126.49      2.50 o
   3   5   1      904.68      897.28      9.25 o
   4   5   1      887.40      840.80     12.36 o
   5   5   1       43.04       47.43      4.22 o
   6   5   1        7.78       13.42      3.54 o
   0   6   1    23773.00    23190.24    272.55 o
   1   6   1       45.34       41.46      1.77 o
   2   6   1      878.91      816.94      8.33 o
   3   6   1      615.90      598.69      8.30 o
   4   6   1     1181.04     1157.00     16.87 o
   5   6   1      239.23      222.19      7.47 o
   6   6   1      182.52      181.70      7.51 o
   1   7   1      105.28      141.82      2.97 o
   2   7   1      231.19      199.69      3.43 o
   3   7   1       27.44       26.80      2.51 o
   4   7   1      597.43      590.54     17.17 o
   5   7   1       31.06       26.20      3.89 o
   6   7   1       85.31      103.58      6.27 o
   0   8   1     1317.43     1231.17     15.58 o
   1   8   1       76.13       86.37      2.51 o
   2   8   1      104.92       97.97      2.71 o
   3   8   1       38.31       35.49      3.02 o
   4   8   1      130.28      141.09      6.66 o
   5   8   1       57.96       54.06      5.25 o
   6   8   1       27.86       22.74      5.28 o
   1   9   1       37.09       38.41      1.89 o
   2   9   1      200.99      198.18      4.58 o
   3   9   1      144.22      153.35      7.37 o
   4   9   1      181.64      181.67      6.99 o
   5   9   1       47.38       47.40      4.74 o
   0  10   1      373.37      331.68      9.14 o
   1  10   1     2835.98     2764.13     23.00 o
   2  10   1        8.87        6.76      1.67 o
   3  10   1     1230.20     1198.45     17.93 o
   4  10   1       81.05       91.99      5.64 o
   5  10   1      225.23      234.78      9.52 o
   1  11   1      352.51      402.11      6.51 o
   2  11   1      274.32      266.27      7.51 o
   3  11   1      466.75      479.25     10.78 o
   4  11   1      287.51      319.58      9.58 o
   5  11   1      252.68      264.39     15.99 o
   0  12   1      562.74      571.05     13.47 o
   1  12   1      288.75      271.22      8.07 o
   2  12   1      360.65      337.12      8.70 o
   3  12   1       50.64       42.34      4.19 o
   4  12   1      337.72      343.66     10.28 o
   1  13   1      133.51      132.65      6.49 o
   2  13   1       52.15       57.47      5.50 o
   3  13   1       82.76       92.48      5.82 o
   4  13   1        8.88       30.88      6.63 o
   0  14   1      527.76      528.71     14.03 o
   1  14   1       80.85       84.45      6.60 o
   2  14   1      311.03      337.74     11.32 o
   3  14   1      150.10      139.28      9.93 o
   1  15   1        0.13        0.00      3.52 o
   0   0   2     2929.83     3168.00     92.49 o
   2   0   2      267.36      214.64      8.24 o
   4   0   2     1685.89     1679.95     19.39 o
   6   0   2      429.07      424.38     14.25 o
   1   1   2    11400.56    10802.23     99.04 o
   2   1   2     1745.98     1684.90     16.68 o
   3   1   2     6719.44     6576.07     54.08 o
   4   1   2     1652.14     1649.73     16.40 o
   5   1   2       72.00       79.63      3.82 o
   6   1   2       33.20       40.92      6.47 o
   7   1   2       81.99      110.47      9.30 o
   0   2   2     1780.02     1814.03     22.57 o
   1   2   2      288.94      283.82      4.87 o
   2   2   2     4650.83     5091.98     45.99 o
   3   2   2       31.58       23.55      1.56 o
   4   2   2      242.30      277.83      4.86 o
   5   2   2      351.46      391.41      6.92 o
   6   2   2       15.31       15.21      3.40 o
   7   2   2       94.29       84.32      8.98 o
   1   3   2      244.25      225.19      3.04 o
   2   3   2      421.87      449.96     11.28 o
   3   3   2      581.79      532.62      6.49 o
   4   3   2      662.84      667.96      8.16 o
   5   3   2       86.95      101.71      4.06 o
   6   3   2       10.59       17.91      4.04 o
   7   3   2      106.19       97.39      9.64 o
   0   4   2     2027.47     2338.29     32.65 o
   1   4   2        2.12        2.97      1.06 o
   2   4   2      554.29      663.22      6.95 o
   3   4   2       97.13       80.64      2.47 o
   4   4   2      362.38      353.04     10.28 o
   5   4   2     2696.10     2724.89     47.49 o
   6   4   2       98.94      106.41      6.91 o
   7   4   2      265.25      245.04     16.17 o
   1   5   2     3517.91     3762.24     33.27 o
   2   5   2      802.09      739.61      7.77 o
   3   5   2     1443.76     1467.33     13.20 o
   4   5   2     2394.51     2259.20     23.74 o
   5   5   2      141.80      152.79      6.26 o
   6   5   2       93.22       95.44      6.27 o
   0   6   2      316.45      372.91      7.03 o
   1   6   2      382.09      451.73      8.17 o
   2   6   2      133.57      127.63      2.78 o
   3   6   2      494.81      499.95      7.40 o
   4   6   2      231.54      239.45      6.40 o
   5   6   2     1944.12     1860.56     24.73 o
   6   6   2      487.80      511.01     12.68 o
   1   7   2      983.47     1018.59      9.57 o
   2   7   2      803.77      850.96      8.86 o
   3   7   2     2206.62     2142.55     22.54 o
   4   7   2      128.58      124.63      6.14 o
   5   7   2      160.04      175.07     10.41 o
   6   7   2       16.39       19.15      4.61 o
   0   8   2     1517.66     1582.76     18.97 o
   1   8   2      537.48      522.84      5.85 o
   2   8   2      265.82      290.63      4.67 o
   3   8   2       20.43       20.41      2.56 o
   4   8   2      255.35      265.12     12.13 o
   5   8   2      255.97      263.62      8.59 o
   6   8   2      196.90      200.62      9.27 o
   1   9   2       46.01       50.62      2.48 o
   2   9   2      745.25      811.09     10.13 o
   3   9   2      328.24      310.31      7.98 o
   4   9   2      545.31      568.41     11.83 o
   5   9   2       81.75       84.31      5.73 o
   0  10   2      706.86      655.09     10.85 o
   1  10   2      891.70      848.73      9.47 o
   2  10   2       51.18       49.73      3.05 o
   3  10   2      244.73      231.92      7.37 o
   4  10   2      267.20      267.76      9.15 o
   5  10   2      106.09      109.60      6.61 o
   1  11   2       83.52       80.65      3.27 o
   2  11   2      241.20      271.35      6.70 o
   3  11   2      502.79      506.90     11.00 o
   4  11   2      373.38      419.39     10.70 o
   5  11   2       47.23       50.65      8.58 o
   0  12   2      215.04      220.14      8.22 o
   1  12   2      203.54      170.82      5.59 o
   2  12   2      434.90      436.03      9.86 o
   3  12   2       12.98       15.16      3.43 o
   4  12   2      402.12      394.60     11.03 o
   1  13   2       45.93       46.66      3.61 o
   2  13   2       42.13       40.75      4.67 o
   3  13   2      105.05      132.15      6.70 o
   0  14   2       69.16       76.82      6.66 o
   1  14   2       90.93       89.67      5.67 o
   2  14   2       21.90       26.95      4.31 o
   3  14   2       50.43       46.07      7.06 o
   1  15   2       83.15       87.36      7.74 o
   1   0   3    22375.85    23635.39    455.84 o
   3   0   3      172.10      238.18      6.51 o
   5   0   3      397.49      346.57      9.11 o
   7   0   3       22.99       37.43      9.57 o
   1   1   3     1639.52     1602.32     16.92 o
   2   1   3     1559.24     1625.83     15.53 o
   3   1   3     3874.81     3901.11     29.32 o
   4   1   3     2333.45     2292.88     19.89 o
   5   1   3      573.12      552.35      9.51 o
   6   1   3      104.56      115.92      6.02 o
   7   1   3      243.26      279.41     15.18 o
   0   2   3      495.88      486.49      7.21 o
   1   2   3      600.29      629.76      7.45 o
   2   2   3        8.81        8.40      0.86 o
   3   2   3      854.30     1001.96     10.02 o
   4   2   3      486.60      472.86      7.02 o
   5   2   3      764.33      796.09     11.87 o
   6   2   3      281.38      300.35      8.42 o
   7   2   3      136.89      152.52     14.47 o
   1   3   3      804.16      855.25      9.06 o
   2   3   3      143.02      146.02      2.88 o
   3   3   3      291.21      277.43      4.80 o
   4   3   3      983.90      981.71     14.56 o
   5   3   3      121.51      115.90      4.91 o
   6   3   3      163.76      158.89      7.99 o
   7   3   3       12.03       15.49      6.57 o
   0   4   3    18310.41    18283.55    234.96 o
   1   4   3      504.24      502.11      5.86 o
   2   4   3      783.94      760.63      7.73 o
   3   4   3      206.73      202.79      3.79 o
   4   4   3     1374.27     1338.32     14.25 o
   5   4   3      151.62      150.95      5.19 o
   6   4   3      386.79      397.34     11.90 o
   7   4   3       41.49       48.59      9.59 o
   1   5   3      129.74      143.77      2.77 o
   2   5   3      626.98      570.20      6.21 o
   3   5   3       52.83       56.02      2.39 o
   4   5   3     3084.36     2976.44     47.17 o
   5   5   3      118.97      114.84      5.68 o
   6   5   3      110.01      124.87     12.49 o
   0   6   3     2160.25     2305.99     28.28 o
   1   6   3     2692.92     2916.29     23.14 o
   2   6   3      414.20      522.66      5.85 o
   3   6   3      101.82      113.05      4.27 o
   4   6   3     1710.57     1746.85     24.25 o
   5   6   3      223.88      200.50      7.87 o
   6   6   3      284.87      271.57     10.59 o
   1   7   3      396.22      372.46      4.78 o
   2   7   3      259.96      256.89      4.01 o
   3   7   3     1336.91     1279.45     13.22 o
   4   7   3      221.25      211.90     10.64 o
   5   7   3      254.61      265.90     10.02 o
   6   7   3       82.20       80.43      5.88 o
   0   8   3     3579.91     3729.00     39.22 o
   1   8   3      766.28      803.86      8.05 o
   2   8   3      335.26      346.66      6.30 o
   3   8   3       45.90       46.78      2.85 o
   4   8   3      516.46      487.06     10.58 o
   5   8   3      163.03      160.78      8.85 o
   6   8   3       89.11       83.36      6.72 o
   1   9   3      387.03      387.12      7.86 o
   2   9   3      355.43      354.32      5.99 o
   3   9   3      599.82      594.41     13.82 o
   4   9   3      967.23     1026.30     16.79 o
   5   9   3      275.62      287.75      9.13 o
   0  10   3     1289.94     1266.35     18.18 o
   1  10   3      215.22      213.57      4.14 o
   2  10   3      353.24      333.75      6.62 o
   3  10   3      187.27      164.20      6.91 o
   4  10   3      119.57      122.55      8.44 o
   5  10   3      222.44      256.35      9.10 o
   1  11   3       61.85       70.21      3.81 o
   2  11   3       95.33       89.73      3.96 o
   3  11   3       27.12       33.38      4.41 o
   4  11   3      229.13      232.66      9.03 o
   5  11   3       18.89       11.07      6.13 o
   0  12   3        3.50        3.65      3.44 o
   1  12   3      457.02      394.49      8.28 o
   2  12   3      149.33      152.91      5.17 o
   3  12   3       50.45       49.86      4.46 o
   4  12   3      109.91      108.76      6.53 o
   1  13   3       10.89       12.75      3.23 o
   2  13   3       70.47       73.80      5.54 o
   3  13   3      131.12      156.89      7.11 o
   0  14   3       41.38       34.99      6.34 o
   1  14   3      100.64      104.78      5.99 o
   2  14   3       31.45       26.76      4.41 o
   3  14   3        9.03        3.44      5.63 o
   1  15   3      125.65      146.28      7.97 o
   0   0   4    11182.35    10390.83    971.47 o
   2   0   4      191.53      221.02      6.66 o
   4   0   4     1399.09     1515.89     20.36 o
   6   0   4       27.62       21.86      5.89 o
   1   1   4     1806.86     1799.86     16.91 o
   2   1   4      463.11      486.48      6.33 o
   3   1   4      738.34      806.01     13.09 o
   4   1   4     1947.61     1827.52     16.50 o
   5   1   4      539.74      543.86      9.48 o
   6   1   4      155.22      156.15      9.81 o
   7   1   4      120.78      127.27      9.63 o
   0   2   4    71817.75    65450.80   2508.19 o
   1   2   4     6759.92     7004.65     64.89 o
   2   2   4     1993.39     1953.58     20.34 o
   3   2   4      462.34      482.21      9.02 o
   4   2   4      855.05      867.84      9.52 o
   5   2   4      107.28      118.37      4.44 o
   6   2   4       43.53       43.24      4.21 o
   7   2   4        6.79        4.51      5.73 o
   1   3   4     2646.41     2667.84     24.87 o
   2   3   4      758.77      698.31      8.54 o
   3   3   4      251.34      243.55      5.50 o
   4   3   4      356.54      369.08     10.61 o
   5   3   4      358.18      346.77      8.23 o
   6   3   4      337.19      317.36      8.99 o
   7   3   4       18.03       18.23      6.29 o
   0   4   4     4283.90     4494.28     55.02 o
   1   4   4        4.37        5.93      1.15 o
   2   4   4       93.04       87.47      2.39 o
   3   4   4     1645.51     1665.67     17.98 o
   4   4   4      159.67      161.32      6.73 o
   5   4   4     1613.88     1600.53     17.21 o
   6   4   4       27.99       25.50      4.61 o
   1   5   4      289.59      315.79      4.54 o
   2   5   4      535.08      524.45      5.99 o
   3   5   4       15.48       13.37      2.26 o
   4   5   4      557.92      554.47      8.15 o
   5   5   4      397.53      378.90      9.94 o
   6   5   4       27.83       33.74      5.10 o
   0   6   4     4074.80     4200.84     48.17 o
   1   6   4    12836.62    12473.09     90.35 o
   2   6   4      444.60      481.21      6.06 o
   3   6   4     4229.92     4080.93     35.13 o
   4   6   4      486.99      471.88      8.69 o
   5   6   4      232.72      227.08      7.52 o
   6   6   4       46.40       50.75      4.90 o
   1   7   4      198.06      206.33      3.33 o
   2   7   4       10.84       12.87      1.47 o
   3   7   4      581.20      614.60     22.06 o
   4   7   4      346.20      326.50      7.06 o
   5   7   4      287.50      290.03      8.61 o
   6   7   4      111.29      111.40      6.49 o
   0   8   4     1808.93     1992.59     25.84 o
   1   8   4     3615.87     3647.49     28.12 o
   2   8   4      153.96      169.23      3.84 o
   3   8   4      824.50      811.08      9.87 o
   4   8   4       32.02       27.69      3.42 o
   5   8   4      171.22      163.29      7.38 o
   6   8   4        0.65        2.75      3.62 o
   1   9   4     1282.77     1318.31     12.41 o
   2   9   4       36.18       31.54      2.28 o
   3   9   4       57.27       62.27      3.44 o
   4   9   4      164.77      163.37      6.78 o
   5   9   4      146.12      152.59      7.07 o
   0  10   4    10214.01     9599.71    101.31 o
   1  10   4       60.98       64.52      3.22 o
   2  10   4     1513.02     1443.68     16.44 o
   3  10   4      307.19      293.17      7.57 o
   4  10   4      217.96      229.09      7.95 o
   5  10   4      114.03      113.54      6.65 o
   1  11   4      369.19      385.45      7.67 o
   2  11   4       10.31       10.33      2.42 o
   3  11   4      182.97      185.04      6.97 o
   4  11   4      335.51      368.84     13.67 o
   5  11   4       58.23       79.83     10.19 o
   0  12   4       12.63       10.68      2.71 o
   1  12   4      693.04      650.03     11.05 o
   2  12   4       35.30       38.51      3.32 o
   3  12   4      242.47      243.18      8.09 o
   4  12   4       77.63       89.83      7.66 o
   1  13   4      104.10       93.48      6.25 o
   2  13   4      450.81      468.97     11.98 o
   3  13   4       87.65      102.50      6.40 o
   0  14   4        3.66        1.66      4.42 o
   1  14   4      690.66      686.76     12.90 o
   2  14   4        4.05        3.29      4.79 o
   1  15   4       56.27       65.94      8.76 o
   1   0   5    27008.17    25345.08    867.78 o
   3   0   5     9751.70    10500.45    125.46 o
   5   0   5      693.02      748.17     21.30 o
   7   0   5       18.66       29.58      8.49 o
   1   1   5     5363.70     5317.16     47.11 o
   2   1   5     1660.19     1680.56     15.98 o
   3   1   5       87.96       80.21      3.84 o
   4   1   5      428.59      408.98      6.00 o
   5   1   5      111.45      111.94      4.49 o
   6   1   5       58.05       67.78      5.29 o
   7   1   5       14.62       17.78      5.68 o
   0   2   5     4898.02     5115.38     61.39 o
   1   2   5     2473.29     2370.53     21.09 o
   2   2   5     2994.41     3167.21     33.01 o
   3   2   5     3610.96     3989.88     31.94 o
   4   2   5     1335.29     1381.40     28.08 o
   5   2   5       61.95       61.88      5.12 o
   6   2   5       27.17       32.87      3.76 o
   7   2   5       72.14       85.34     10.04 o
   1   3   5     4478.32     4429.93     40.17 o
   2   3   5      498.22      442.29      5.77 o
   3   3   5      699.34      681.20      7.17 o
   4   3   5      312.71      281.34      5.51 o
   5   3   5      472.81      463.79     12.07 o
   6   3   5       48.06       42.27      4.17 o
   7   3   5        1.00        1.81      5.10 o
   0   4   5    24423.37    23889.29    279.90 o
   1   4   5      741.55      840.51      9.78 o
   2   4   5     1569.36     1471.84     13.41 o
   3   4   5      351.64      343.58      5.26 o
   4   4   5     2199.54     2247.99     21.50 o
   5   4   5      951.10      982.24     14.32 o
   6   4   5      187.95      179.59      8.72 o
   1   5   5      821.25      852.93      8.55 o
   2   5   5     1969.68     1916.12     15.67 o
   3   5   5       74.12       70.52      2.75 o
   4   5   5      351.25      354.37      6.04 o
   5   5   5       15.99       18.09      2.80 o
   6   5   5       21.12       19.79      4.83 o
   0   6   5     3113.90     2822.89     31.43 o
   1   6   5      844.80      843.58      8.42 o
   2   6   5     2467.51     2356.59     19.73 o
   3   6   5     1010.30      979.83     11.38 o
   4   6   5     1657.91     1642.96     18.11 o
   5   6   5       15.28       14.37      2.82 o
   6   6   5      208.65      203.09      9.14 o
   1   7   5     2133.95     2205.22     17.94 o
   2   7   5       54.79       50.30      2.30 o
   3   7   5      166.58      167.70      5.78 o
   4   7   5       37.14       46.61      4.73 o
   5   7   5       17.75       17.01      3.35 o
   6   7   5      149.59      148.69      7.99 o
   0   8   5     2994.74     3004.04     34.60 o
   1   8   5     6008.66     5818.08     42.90 o
   2   8   5      376.72      371.86     11.48 o
   3   8   5      598.54      585.72      9.02 o
   4   8   5      398.63      395.38      9.47 o
   5   8   5       93.83       88.89      6.20 o
   6   8   5       20.19       20.39      5.44 o
   1   9   5      219.02      213.43      6.66 o
   2   9   5      139.28      133.17      3.76 o
   3   9   5      374.50      387.57     10.50 o
   4   9   5      276.51      280.16     10.51 o
   5   9   5       64.48       71.48      5.52 o
   0  10   5     7502.85     7008.03     75.71 o
   1  10   5      332.05      306.02      5.76 o
   2  10   5      720.30      698.79      9.22 o
   3  10   5      365.32      340.48     10.46 o
   4  10   5       94.95       98.13      5.81 o
   5  10   5       23.53       23.49      4.05 o
   1  11   5      233.06      249.49      5.70 o
   2  11   5      398.95      363.09      7.31 o
   3  11   5       99.69      105.04     10.25 o
   4  11   5       32.45       33.80      4.24 o
   0  12   5      172.10      180.79      8.54 o
   1  12   5     1459.82     1448.52     18.71 o
   2  12   5      280.83      280.69      7.35 o
   3  12   5      688.57      693.59     13.56 o
   4  12   5      115.11       92.32      7.00 o
   1  13   5       98.22       99.88      4.80 o
   2  13   5      185.72      186.54      6.49 o
   3  13   5       40.76       52.94      5.16 o
   0  14   5      174.15      210.44     28.11 o
   1  14   5      517.14      532.50     13.94 o
   2  14   5       70.24       67.06      6.43 o
   1  15   5        5.15        5.85      6.67 o
   0   0   6    15130.63    14637.15    294.69 o
   2   0   6     1927.34     1994.87     28.63 o
   4   0   6      172.32      167.59      7.38 o
   6   0   6      132.79      119.75      7.76 o
   1   1   6     1996.70     1961.18     18.50 o
   2   1   6     1220.43     1300.28     12.46 o
   3   1   6     1139.93     1071.30      9.92 o
   4   1   6      656.32      655.41      7.99 o
   5   1   6       38.73       35.75      3.58 o
   6   1   6      155.75      156.03      6.52 o
   7   1   6       51.67       59.07      7.68 o
   0   2   6     1545.31     1594.34     20.74 o
   1   2   6     2016.10     2180.94     20.64 o
   2   2   6     1408.49     1497.44     14.84 o
   3   2   6        9.68       17.17      3.06 o
   4   2   6     4425.40     4583.35     37.41 o
   5   2   6     1944.88     1924.50     21.34 o
   6   2   6      529.04      493.26     10.28 o
   7   2   6      183.35      196.58     11.51 o
   1   3   6      925.47      914.88      9.93 o
   2   3   6     1393.36     1363.09     12.34 o
   3   3   6      460.69      434.95      6.42 o
   4   3   6     1286.89     1255.30     14.75 o
   5   3   6       38.47       37.00      3.12 o
   6   3   6       35.07       29.17      3.78 o
   0   4   6     2168.14     2115.59     38.04 o
   1   4   6     1416.74     1278.39     12.84 o
   2   4   6       48.85       48.80      1.94 o
   3   4   6     5188.70     5281.33     41.91 o
   4   4   6       79.92       78.32      3.27 o
   5   4   6      166.69      160.26      4.59 o
   6   4   6        9.14        6.23      3.31 o
   1   5   6     1027.67     1104.69     10.10 o
   2   5   6      988.32      953.38      9.89 o
   3   5   6      267.48      265.99      4.75 o
   4   5   6      374.32      364.59      6.20 o
   5   5   6      335.39      342.03      8.64 o
   6   5   6       10.52       14.03      4.21 o
   0   6   6      292.57      260.68      6.53 o
   1   6   6      695.20      629.77      6.89 o
   2   6   6      289.08      261.86      6.23 o
   3   6   6      772.69      751.33     11.90 o
   4   6   6       43.63       44.47      2.71 o
   5   6   6      494.29      511.69     10.12 o
   6   6   6       18.73       18.32      4.70 o
   1   7   6     1205.74     1269.12     13.05 o
   2   7   6       84.84       82.24      2.84 o
   3   7   6      899.75      903.27     10.56 o
   4   7   6      756.87      704.92     11.10 o
   5   7   6       51.88       56.49      4.64 o
   6   7   6       29.56       19.01      5.10 o
   0   8   6     3302.55     3218.05     39.22 o
   1   8   6     1911.74     1835.43     15.83 o
   2   8   6     2602.55     2451.08     21.95 o
   3   8   6      891.73      900.83     12.79 o
   4   8   6      243.26      222.69      5.82 o
   5   8   6       20.09       18.85      3.58 o
   6   8   6      124.88      126.42     10.60 o
   1   9   6      656.63      718.19     15.00 o
   2   9   6       80.21       76.04      3.89 o
   3   9   6     1754.72     1750.60     17.75 o
   4   9   6       53.31       59.35      4.78 o
   5   9   6       48.32       54.25      4.97 o
   0  10   6     2748.14     2496.34     32.22 o
   1  10   6      193.35      177.38      6.54 o
   2  10   6      629.62      603.94      8.55 o
   3  10   6      704.79      623.96     10.15 o
   4  10   6      330.08      335.82      9.43 o
   5  10   6        0.80        1.66      3.81 o
   1  11   6       69.71       70.19      3.41 o
   2  11   6      849.14      949.61     15.40 o
   3  11   6      109.48      109.66      4.79 o
   4  11   6      466.74      519.62     12.77 o
   0  12   6      661.66      622.07     15.60 o
   1  12   6      655.49      622.90      9.79 o
   2  12   6      284.39      266.47      7.20 o
   3  12   6      198.65      194.18      8.02 o
   4  12   6      130.29      134.13      9.32 o
   1  13   6        4.51        7.83      2.48 o
   2  13   6       19.85       23.91      3.26 o
   3  13   6        6.82        2.86      4.35 o
   0  14   6      253.22      265.18     28.36 o
   1  14   6      137.24      138.60      6.02 o
   2  14   6      168.73      181.00      8.76 o
   1   0   7    21492.64    22744.98    292.39 o
   3   0   7     2121.98     2173.48     25.88 o
   5   0   7     1471.20     1469.86     33.22 o
   7   0   7      169.13      153.88     20.80 o
   1   1   7      323.24      337.17      5.01 o
   2   1   7       11.07       15.53      1.30 o
   3   1   7     1024.71     1022.32      9.96 o
   4   1   7     2952.15     2829.39     26.68 o
   5   1   7      120.85      116.63      4.75 o
   6   1   7      185.82      215.41      7.09 o
   7   1   7       59.21       63.69      7.07 o
   0   2   7     1241.73     1522.72     20.20 o
   1   2   7     2013.62     2035.23     18.64 o
   2   2   7     1146.25     1329.38     13.00 o
   3   2   7      148.17      154.77      3.44 o
   4   2   7      367.35      391.23     12.42 o
   5   2   7      140.52      138.25      8.07 o
   6   2   7       41.22       47.38      4.54 o
   1   3   7      641.79      696.74      8.12 o
   2   3   7      128.14      118.39      2.65 o
   3   3   7     1971.62     1881.14     28.13 o
   4   3   7       24.22       23.72      2.24 o
   5   3   7      801.63      787.99     12.25 o
   6   3   7       33.22       30.44      3.63 o
   0   4   7     3175.49     3383.16     70.02 o
   1   4   7     3677.23     4330.19     33.69 o
   2   4   7       24.27       24.61      1.60 o
   3   4   7      117.14      132.25      4.59 o
   4   4   7     1502.87     1542.63     16.35 o
   5   4   7     1257.23     1217.82     18.32 o
   6   4   7      180.45      184.33      7.26 o
   1   5   7      191.93      229.50      3.58 o
   2   5   7      420.21      422.35      7.11 o
   3   5   7     1075.98     1028.28     14.94 o
   4   5   7      985.72      952.82     11.21 o
   5   5   7      244.19      251.49      5.73 o
   6   5   7       23.00       19.72      5.45 o
   0   6   7      429.32      466.78     10.93 o
   1   6   7      679.00      705.16      7.55 o
   2   6   7      115.60       90.26      3.48 o
   3   6   7      123.04      122.20      4.74 o
   4   6   7      105.38      101.32      3.66 o
   5   6   7      132.94      118.00      4.40 o
   6   6   7        8.28       10.11      4.14 o
   1   7   7       56.67       59.06      2.16 o
   2   7   7      106.53      101.44      3.14 o
   3   7   7       21.87       26.59      2.14 o
   4   7   7     2946.28     2851.45     28.85 o
   5   7   7       37.13       41.89      4.26 o
   6   7   7      263.83      277.63     14.92 o
   0   8   7        2.03        6.36      3.92 o
   1   8   7      181.24      167.44      3.72 o
   2   8   7      123.08      121.13      3.56 o
   3   8   7        5.30        5.19      1.74 o
   4   8   7      168.30      168.69      4.74 o
   5   8   7      188.00      211.41      7.86 o
   1   9   7      576.91      551.45      7.85 o
   2   9   7       21.42       21.98      2.09 o
   3   9   7      530.17      511.99      7.90 o
   4   9   7       60.29       61.90      4.17 o
   5   9   7       43.30       36.34      5.27 o
   0  10   7      129.75      118.15      5.57 o
   1  10   7      182.24      174.49      4.95 o
   2  10   7       20.32       21.29      2.23 o
   3  10   7      301.76      271.22      6.69 o
   4  10   7      105.52      111.18      6.12 o
   5  10   7        6.32        5.92      3.97 o
   1  11   7       33.54       39.87      4.08 o
   2  11   7       16.84       13.22      3.22 o
   3  11   7       34.40       37.04      3.52 o
   4  11   7      132.52      128.67      6.69 o
   0  12   7      226.24      208.69      9.01 o
   1  12   7      105.77       84.57      3.91 o
   2  12   7       21.40       22.98      3.01 o
   3  12   7       19.72       17.32      3.67 o
   4  12   7       91.53       98.81      9.42 o
   1  13   7       25.20       17.32      2.85 o
   2  13   7       14.76       15.86      3.13 o
   3  13   7       13.50       18.57      5.15 o
   0  14   7       63.68       68.01      8.79 o
   1  14   7       16.17       11.12      3.22 o
   2  14   7       98.56       98.45      6.03 o
   0   0   8     4419.46     4267.63     73.47 o
   2   0   8      360.24      410.66     14.02 o
   4   0   8      136.64      168.21      9.68 o
   6   0   8      178.53      175.22      9.21 o
   1   1   8     3856.94     3801.91     34.18 o
   2   1   8      293.11      294.98      3.87 o
   3   1   8     1600.53     1550.02     14.51 o
   4   1   8     2582.99     2444.28     24.81 o
   5   1   8      156.39      143.76      5.00 o
   6   1   8      203.12      214.23      7.38 o
   0   2   8    12204.66    13418.52    158.33 o
   1   2   8      353.99      426.78     13.69 o
   2   2   8     5549.01     5865.25     45.82 o
   3   2   8     1046.65     1139.97     28.31 o
   4   2   8     1569.12     1619.58     40.92 o
   5   2   8      707.06      733.08     11.20 o
   6   2   8      137.24      131.98      5.63 o
   1   3   8      550.79      530.53      5.68 o
   2   3   8     1403.28     1384.28     12.33 o
   3   3   8     1211.98     1124.07     12.42 o
   4   3   8     2358.45     2202.12     21.23 o
   5   3   8      564.99      553.52     10.01 o
   6   3   8      182.89      178.17      9.10 o
   0   4   8      949.04     1095.18     16.75 o
   1   4   8     9689.69    10219.44     71.70 o
   2   4   8     2197.82     2451.65     21.80 o
   3   4   8     1093.71     1106.58     13.51 o
   4   4   8      305.89      301.70      8.65 o
   5   4   8       35.07       37.43      3.40 o
   6   4   8       11.19       12.51      3.27 o
   1   5   8      241.45      229.73      3.64 o
   2   5   8       65.33       67.85      2.45 o
   3   5   8      159.08      145.10      4.21 o
   4   5   8      846.17      842.83     10.66 o
   5   5   8      393.06      368.41      7.85 o
   6   5   8      101.04      118.80      6.29 o
   0   6   8     2599.68     2627.06     29.96 o
   1   6   8       36.00       35.24      2.07 o
   2   6   8      229.10      240.69      4.43 o
   3   6   8      280.72      291.19      6.34 o
   4   6   8      109.55      117.93      3.95 o
   5   6   8      972.65      946.57     12.65 o
   6   6   8        4.51        8.05      4.24 o
   1   7   8     2467.00     2428.71     20.43 o
   2   7   8       19.41       19.95      1.85 o
   3   7   8      650.66      630.06      8.51 o
   4   7   8      323.31      324.59      6.27 o
   5   7   8      248.69      246.59      6.96 o
   6   7   8       76.74       76.94     11.98 o
   0   8   8     5726.09     5713.65     61.91 o
   1   8   8      176.86      183.37      4.67 o
   2   8   8      697.51      677.54      8.71 o
   3   8   8      574.72      559.03      8.15 o
   4   8   8       38.71       38.34      2.82 o
   5   8   8       48.88       53.83      4.79 o
   1   9   8      108.49      118.55      4.42 o
   2   9   8      200.89      210.70      7.21 o
   3   9   8      742.45      766.03     10.16 o
   4   9   8      143.68      147.10      6.82 o
   5   9   8      250.31      271.86      9.13 o
   0  10   8      804.03      713.13     14.18 o
   1  10   8     1080.80     1005.89     12.56 o
   2  10   8        3.64        2.90      1.85 o
   3  10   8       88.24       94.03      3.88 o
   4  10   8      323.43      326.83      9.80 o
   5  10   8        5.24        5.48      4.03 o
   1  11   8       86.34       86.56      4.20 o
   2  11   8       88.21       90.14      3.99 o
   3  11   8       17.72       17.47      2.81 o
   4  11   8        2.91        3.29      3.03 o
   0  12   8      532.82      477.63     13.53 o
   1  12   8      176.06      179.97      5.95 o
   2  12   8       10.07       12.51      2.92 o
   3  12   8       25.57       26.57      3.44 o
   4  12   8       47.82       57.76      7.68 o
   1  13   8        2.20        3.39      2.22 o
   2  13   8       10.07        9.48      2.73 o
   3  13   8       46.91       49.59      7.19 o
   0  14   8      279.98      293.35     11.75 o
   1  14   8        4.12        4.09      2.98 o
   2  14   8       48.49       51.40      4.94 o
   1   0   9     3134.72     3200.96     44.25 o
   3   0   9     1729.60     1740.79     29.71 o
   5   0   9      336.94      337.24     13.70 o
   1   1   9     4959.12     4883.16     39.55 o
   2   1   9       77.82       84.29      2.20 o
   3   1   9      776.18      798.28      8.92 o
   4   1   9       76.88       76.02      3.93 o
   5   1   9      285.42      275.65     11.67 o
   6   1   9       15.03       15.06      3.67 o
   0   2   9     7793.62     8168.71     97.76 o
   1   2   9      214.41      294.05      5.62 o
   2   2   9      595.40      564.19      6.21 o
   3   2   9      317.08      330.36      6.50 o
   4   2   9      351.75      355.29      8.26 o
   5   2   9       27.29       21.36      3.29 o
   6   2   9        6.63        6.66      2.79 o
   1   3   9     2562.70     2712.85     20.94 o
   2   3   9     2635.72     2628.49     21.24 o
   3   3   9        8.83        6.96      1.42 o
   4   3   9      805.51      777.15     10.48 o
   5   3   9      247.62      247.87      9.66 o
   6   3   9      173.82      183.10      9.82 o
   0   4   9      105.25       84.97      3.52 o
   1   4   9     2096.77     2162.85     22.81 o
   2   4   9     1562.31     1569.56     15.20 o
   3   4   9     1054.78     1059.47     12.98 o
   4   4   9     2927.58     2885.79     27.66 o
   5   4   9       58.06       56.41      3.66 o
   6   4   9      382.62      408.99      9.71 o
   1   5   9     1110.42     1040.32      9.94 o
   2   5   9      974.35      995.51     10.53 o
   3   5   9       35.30       36.30      3.21 o
   4   5   9       44.93       49.66      2.85 o
   5   5   9      147.72      157.77      5.46 o
   6   5   9       14.70       12.40      3.16 o
   0   6   9     7644.99     7609.02     79.60 o
   1   6   9      907.25      873.48     12.96 o
   2   6   9     1125.91     1079.37     11.43 o
   3   6   9     1263.62     1254.26     13.37 o
   4   6   9     1264.20     1255.10     19.96 o
   5   6   9      155.60      140.69      5.09 o
   6   6   9       33.05       34.93      5.50 o
   1   7   9      514.38      512.99      6.81 o
   2   7   9      109.91      103.17      3.31 o
   3   7   9      210.60      205.23      4.76 o
   4   7   9       27.28       31.70      2.76 o
   5   7   9       81.66       83.89      4.11 o
   6   7   9       74.01       75.40     15.02 o
   0   8   9     7723.01     7476.00     79.47 o
   1   8   9      926.06      985.74     23.93 o
   2   8   9     1344.77     1309.22     13.79 o
   3   8   9     1557.35     1522.81     16.02 o
   4   8   9      297.68      294.81      6.64 o
   5   8   9       54.14       55.23      4.38 o
   1   9   9       85.55       86.12      3.52 o
   2   9   9      391.18      393.61      7.83 o
   3   9   9       68.85       76.27      3.48 o
   4   9   9      579.52      618.66      9.50 o
   5   9   9        5.59        3.99      3.22 o
   0  10   9      636.43      586.70     16.09 o
   1  10   9     1770.46     1649.48     18.00 o
   2  10   9      186.43      184.91      5.60 o
   3  10   9      802.50      741.41     10.32 o
   4  10   9      153.61      145.47      5.94 o
   5  10   9       66.41       66.98      7.64 o
   1  11   9       17.59       15.83      2.39 o
   2  11   9       42.37       43.80      3.27 o
   3  11   9       23.80       21.28      3.52 o
   4  11   9        2.10        0.00      2.88 o
   0  12   9      277.34      269.54     10.12 o
   1  12   9      451.16      459.09      8.42 o
   2  12   9       64.10       67.78      5.68 o
   3  12   9      297.92      316.79      8.82 o
   1  13   9      181.05      207.14      6.85 o
   2  13   9      161.14      173.38      6.50 o
   3  13   9       43.44       51.24      6.85 o
   0  14   9      771.15      780.01     19.81 o
   1  14   9      129.02      123.62     10.24 o
   0   0  10     1478.78     1644.14     43.87 o
   2   0  10      246.41      252.47      5.23 o
   4   0  10     1343.83     1394.96     26.93 o
   6   0  10       15.13       20.63      4.91 o
   1   1  10      581.08      608.96      6.29 o
   2   1  10       56.26       52.04      2.73 o
   3   1  10      115.58      100.44      3.04 o
   4   1  10      622.39      550.69     17.96 o
   5   1  10       57.75       58.34      4.27 o
   6   1  10       57.90       61.24      6.08 o
   0   2  10    11933.45    11752.83    119.28 o
   1   2  10     5591.17     5777.10     42.47 o
   2   2  10     1215.97     1213.26     15.60 o
   3   2  10     4672.41     4793.28     41.33 o
   4   2  10        2.28        1.17      1.84 o
   5   2  10        8.99        8.75      2.42 o
   6   2  10        8.43       12.65      3.16 o
   1   3  10     2141.30     2138.63     16.84 o
   2   3  10      869.95      879.91     12.70 o
   3   3  10      779.27      726.67      8.72 o
   4   3  10      372.00      314.22      6.97 o
   5   3  10       10.15       15.46      2.59 o
   6   3  10       42.06       42.20      3.82 o
   0   4  10     1016.39     1064.94     15.03 o
   1   4  10      944.33      900.09     17.69 o
   2   4  10      164.52      152.56      3.63 o
   3   4  10     1615.88     1647.68     19.02 o
   4   4  10      275.31      265.25      5.85 o
   5   4  10      624.49      614.98     12.83 o
   6   4  10       79.61       79.08      4.83 o
   1   5  10       83.16       88.17      2.38 o
   2   5  10     1444.64     1481.19     14.32 o
   3   5  10      165.86      174.64      4.20 o
   4   5  10     1080.86     1045.91     12.25 o
   5   5  10      217.78      205.29      6.10 o
   6   5  10        5.40        6.63      3.07 o
   0   6  10     7823.19     7957.84    127.61 o
   1   6  10     3894.20     3771.31     29.63 o
   2   6  10     2470.84     2438.14     21.76 o
   3   6  10     3010.03     2990.26     26.42 o
   4   6  10       81.80       82.75      3.60 o
   5   6  10      496.42      497.11      9.33 o
   6   6  10       84.79       72.56      6.53 o
   1   7  10      531.19      540.34      8.35 o
   2   7  10      487.55      451.39      6.75 o
   3   7  10       35.24       43.45      2.64 o
   4   7  10      107.20       98.01      4.36 o
   5   7  10       12.93       18.14      3.01 o
   0   8  10     1533.71     1421.80     28.05 o
   1   8  10     1553.50     1509.76     15.58 o
   2   8  10      528.25      507.82      7.50 o
   3   8  10      491.29      452.04      7.41 o
   4   8  10      759.15      763.89     10.65 o
   5   8  10      188.12      184.05      5.96 o
   1   9  10      529.87      578.53     10.09 o
   2   9  10      334.64      376.35      6.53 o
   3   9  10      133.94      136.79      4.43 o
   4   9  10       56.30       68.96      3.99 o
   5   9  10       22.12       19.20      4.49 o
   0  10  10     2595.93     2483.84     71.33 o
   1  10  10      308.75      300.76      6.25 o
   2  10  10     1431.32     1387.54     16.41 o
   3  10  10      474.53      463.48      7.94 o
   4  10  10      276.22      272.40      8.48 o
   1  11  10        3.34        4.69      2.92 o
   2  11  10       22.94       23.00      3.44 o
   3  11  10       52.30       57.70      3.95 o
   4  11  10        4.00        6.71      3.35 o
   0  12  10      303.88      281.64     12.67 o
   1  12  10      194.68      201.69      6.49 o
   2  12  10       72.92       71.43      4.12 o
   3  12  10      196.45      209.51      7.31 o
   1  13  10        6.86        9.05      3.44 o
   2  13  10       64.49       76.58      5.28 o
   0  14  10      401.95      423.38     35.02 o
   1  14  10      428.99      412.71     12.10 o
   1   0  11     2015.31     2063.47     27.36 o
   3   0  11      334.65      354.41      9.52 o
   5   0  11      121.97       98.40      6.96 o
   1   1  11      224.50      213.77      3.27 o
   2   1  11       23.91       27.10      1.46 o
   3   1  11     1476.44     1362.08     15.92 o
   4   1  11      250.69      263.92      6.59 o
   5   1  11      399.92      357.34      8.41 o
   6   1  11       24.86       26.79      3.65 o
   0   2  11     1092.12     1429.67     22.07 o
   1   2  11     2878.38     3145.56     23.62 o
   2   2  11      378.47      418.39      5.40 o
   3   2  11      118.38      119.47      3.45 o
   4   2  11      657.35      676.13     10.77 o
   5   2  11      553.65      539.16      9.90 o
   6   2  11        0.65        4.92      2.92 o
   1   3  11      415.39      447.47      5.01 o
   2   3  11      191.21      185.47      3.88 o
   3   3  11      700.25      672.93      8.39 o
   4   3  11     2297.11     2103.79     22.57 o
   5   3  11        2.64        4.30      2.47 o
   6   3  11      103.74      100.36      5.87 o
   0   4  11     3192.04     3141.37     34.89 o
   1   4  11       33.81       36.65      1.76 o
   2   4  11     2833.63     2850.60     24.23 o
   3   4  11      433.14      438.06      6.59 o
   4   4  11     1037.50      972.00     37.58 o
   5   4  11       36.94       41.67      3.43 o
   6   4  11      306.22      308.00     14.42 o
   1   5  11       69.57       61.69      2.20 o
   2   5  11      249.30      255.67      4.64 o
   3   5  11      688.23      628.16      8.79 o
   4   5  11      200.34      181.79      4.77 o
   5   5  11      187.41      177.98      5.85 o
   6   5  11       31.22       34.06      4.35 o
   0   6  11      837.16      858.88     12.91 o
   1   6  11      711.75      742.44      8.91 o
   2   6  11      193.38      197.33      4.30 o
   3   6  11      117.09      114.43      3.76 o
   4   6  11      283.19      291.88      6.16 o
   5   6  11       83.01       92.56      4.65 o
   6   6  11       58.51       54.44      5.61 o
   1   7  11       50.52       52.04      3.59 o
   2   7  11      156.23      149.03      4.09 o
   3   7  11      181.91      176.03      4.61 o
   4   7  11       82.39       86.17      3.73 o
   5   7  11       70.08       77.23      5.53 o
   0   8  11     3279.92     3088.86     38.93 o
   1   8  11     4170.09     3909.02     35.32 o
   2   8  11     1842.16     1768.46     17.50 o
   3   8  11      369.15      337.91      7.20 o
   4   8  11      436.11      432.84      7.79 o
   5   8  11      181.20      173.83      6.23 o
   1   9  11      192.61      196.83      5.56 o
   2   9  11       57.58       54.61      3.18 o
   3   9  11       16.74       21.97      3.01 o
   4   9  11      792.92      790.25     11.21 o
   5   9  11      143.02      153.13      7.65 o
   0  10  11      368.27      335.24     10.58 o
   1  10  11      200.94      190.19      5.28 o
   2  10  11      205.31      200.32      5.58 o
   3  10  11       50.04       58.31      4.04 o
   4  10  11       45.61       50.94      5.38 o
   1  11  11        3.96        2.64      2.30 o
   2  11  11       16.72       19.05      2.58 o
   3  11  11       84.92      101.71      4.62 o
   4  11  11       18.26       23.15      4.02 o
   0  12  11      208.68      203.37      9.30 o
   1  12  11      206.27      209.96      6.96 o
   2  12  11       50.78       40.41      4.24 o
   3  12  11      203.82      203.58      7.95 o
   1  13  11       71.12       78.43      5.36 o
   2  13  11       17.97       15.20      3.54 o
   0  14  11       96.65      109.36     20.12 o
   0   0  12      559.20      606.78     19.65 o
   2   0  12      181.93      167.19      4.18 o
   4   0  12     1068.62     1034.56     20.77 o
   6   0  12      424.97      399.98     13.53 o
   1   1  12      919.32      869.82      8.37 o
   2   1  12      473.22      441.19      6.97 o
   3   1  12     1275.08     1209.10     17.37 o
   4   1  12      262.22      244.42      6.70 o
   5   1  12      353.20      351.17      8.36 o
   6   1  12      128.55      120.21     12.72 o
   0   2  12       81.04       92.21      3.18 o
   1   2  12      192.95      211.29      3.27 o
   2   2  12      827.74      866.80      9.25 o
   3   2  12       34.62       34.05      2.39 o
   4   2  12       95.05      110.88      9.44 o
   5   2  12      507.80      520.27     11.48 o
   6   2  12      116.78      110.73      6.08 o
   1   3  12      858.21      861.89      8.20 o
   2   3  12      144.64      140.11      3.42 o
   3   3  12       11.61       10.20      2.83 o
   4   3  12     3338.25     3135.31     32.42 o
   5   3  12      135.61      109.72      4.80 o
   6   3  12      231.75      271.16      9.08 o
   0   4  12       36.05       51.10      4.71 o
   1   4  12      332.79      385.12      7.13 o
   2   4  12      435.44      521.19      6.90 o
   3   4  12        6.10        4.16      1.51 o
   4   4  12      580.22      581.36     16.09 o
   5   4  12      514.91      534.46      9.76 o
   6   4  12       26.21       28.05      3.92 o
   1   5  12      297.60      307.61      4.89 o
   2   5  12       15.60       13.49      1.63 o
   3   5  12       94.64       96.45      3.61 o
   4   5  12      169.77      179.32      5.45 o
   5   5  12       34.87       43.58      3.60 o
   6   5  12       98.68       96.29      6.10 o
   0   6  12      582.79      584.81     24.02 o
   1   6  12      126.22      125.96      3.39 o
   2   6  12        1.50        2.18      1.47 o
   3   6  12      221.72      226.26      7.57 o
   4   6  12      130.08      127.46      4.74 o
   5   6  12      441.90      434.29      8.91 o
   1   7  12      342.70      340.12      5.93 o
   2   7  12      107.91      111.85      3.70 o
   3   7  12     1257.44     1215.87     13.72 o
   4   7  12      127.99      105.46      4.19 o
   5   7  12      423.19      456.12      9.98 o
   0   8  12      826.88      755.82     38.18 o
   1   8  12      437.40      429.56      7.30 o
   2   8  12      157.22      161.73      4.45 o
   3   8  12       65.36       56.60      4.49 o
   4   8  12      302.74      300.12      6.56 o
   5   8  12      146.49      152.04      6.28 o
   1   9  12     1151.35     1114.35     13.63 o
   2   9  12      127.57      139.05      4.67 o
   3   9  12      439.46      437.69      7.70 o
   4   9  12      239.75      259.77     11.16 o
   0  10  12       68.29       73.44      5.74 o
   1  10  12      740.38      726.72     10.59 o
   2  10  12        6.93        8.34      2.19 o
   3  10  12       54.78       54.82      3.52 o
   4  10  12       13.44       12.69      2.61 o
   1  11  12        3.24        3.22      2.02 o
   2  11  12       75.74       84.07      4.24 o
   3  11  12       22.18       29.29      4.26 o
   0  12  12      136.36      125.51     12.23 o
   1  12  12       24.18       23.30      3.35 o
   2  12  12       46.05       51.89      3.77 o
   3  12  12       32.38       29.17      4.04 o
   1  13  12        1.12        6.65      2.71 o
   2  13  12       49.14       38.93      5.18 o
   1   0  13      140.74      165.67      4.63 o
   3   0  13      349.21      366.39     13.07 o
   5   0  13       29.93       41.80      5.31 o
   1   1  13      502.23      483.88      5.65 o
   2   1  13      968.61      954.01     10.29 o
   3   1  13      180.55      181.42      5.47 o
   4   1  13      577.54      504.33      9.51 o
   5   1  13      142.61      134.67      8.49 o
   6   1  13      120.26      138.63      6.90 o
   0   2  13      199.87      219.39     11.59 o
   1   2  13      847.60      868.65      8.08 o
   2   2  13      143.03      140.31      3.88 o
   3   2  13     1461.87     1498.74     16.71 o
   4   2  13      495.07      515.74     11.73 o
   5   2  13      976.84      989.63     17.25 o
   6   2  13      146.68      169.85      8.25 o
   1   3  13     3632.08     3629.77     29.27 o
   2   3  13        6.20        6.49      1.40 o
   3   3  13      493.05      458.65      7.07 o
   4   3  13       71.77       76.89      3.95 o
   5   3  13      247.11      247.66      6.76 o
   6   3  13       42.35       44.92      4.93 o
   0   4  13     2431.54     2531.10     27.54 o
   1   4  13       13.20       13.87      1.49 o
   2   4  13      158.91      170.02      3.85 o
   3   4  13       37.92       37.84      2.42 o
   4   4  13       30.13       32.59      2.98 o
   5   4  13      232.10      215.41      6.42 o
   6   4  13      256.18      258.23      9.26 o
   1   5  13      439.91      447.71      6.21 o
   2   5  13       40.98       35.69      2.63 o
   3   5  13       86.33       86.70      3.41 o
   4   5  13       57.09       52.08      3.95 o
   5   5  13       21.72       19.91      3.56 o
   0   6  13      891.43      898.75     16.80 o
   1   6  13      425.04      431.00      6.76 o
   2   6  13       54.79       52.43      2.69 o
   3   6  13        9.62        7.98      1.90 o
   4   6  13      224.50      216.11      6.17 o
   5   6  13       13.82       12.11      2.89 o
   1   7  13      149.57      141.58      4.21 o
   2   7  13     1093.80     1061.05     12.06 o
   3   7  13      361.64      360.96      6.62 o
   4   7  13      861.32      843.84     11.39 o
   5   7  13      118.59      121.56      5.44 o
   0   8  13      501.81      486.85     12.52 o
   1   8  13      104.09      124.02      5.16 o
   2   8  13      352.15      355.20      6.67 o
   3   8  13      575.39      513.89      8.26 o
   4   8  13       35.78       36.98      3.15 o
   5   8  13        7.86        8.53      4.63 o
   1   9  13      207.16      188.52      5.18 o
   2   9  13      497.93      486.62      8.54 o
   3   9  13      125.29      125.02      4.52 o
   4   9  13      299.77      340.02      8.17 o
   0  10  13      113.91      111.39      6.86 o
   1  10  13      687.05      663.49     10.87 o
   2  10  13       16.81       12.98      2.38 o
   3  10  13      266.56      273.01      6.91 o
   4  10  13        9.38        9.15      2.75 o
   1  11  13       47.92       49.87      3.85 o
   2  11  13        2.25        3.77      2.16 o
   3  11  13       43.24       46.96      3.73 o
   0  12  13      763.77      765.79     24.28 o
   1  12  13      106.51      109.68      5.38 o
   2  12  13      265.82      255.68      7.13 o
   1  13  13       34.08       47.69      5.40 o
   0   0  14    14894.12    15483.38    197.10 o
   2   0  14     3449.03     3396.68     49.01 o
   4   0  14     1046.15      983.91     20.53 o
   6   0  14      294.20      308.11     14.20 o
   1   1  14      322.47      307.77      4.38 o
   2   1  14      747.89      717.72      8.26 o
   3   1  14      220.58      226.41      6.11 o
   4   1  14      181.58      149.05      9.32 o
   5   1  14       59.88       62.39      4.57 o
   6   1  14       94.40       92.10      7.15 o
   0   2  14       35.68       45.03      3.79 o
   1   2  14      680.76      753.13      7.46 o
   2   2  14       94.29       89.99      2.89 o
   3   2  14      413.32      415.81      7.29 o
   4   2  14      289.23      294.48      6.57 o
   5   2  14       70.78       77.95      4.65 o
   6   2  14       41.95       52.65      5.77 o
   1   3  14      773.51      752.92     11.72 o
   2   3  14       29.75       30.92      2.06 o
   3   3  14       91.97       89.97      4.01 o
   4   3  14      632.61      590.11     10.11 o
   5   3  14       40.31       46.79      4.15 o
   6   3  14       13.69       17.04      4.45 o
   0   4  14     2224.13     2359.87     27.95 o
   1   4  14     3427.14     3516.52     29.95 o
   2   4  14      412.55      437.42      8.26 o
   3   4  14     1015.55      990.84     12.33 o
   4   4  14      629.56      649.69     10.49 o
   5   4  14       58.25       56.17      4.00 o
   1   5  14      226.25      221.90      4.35 o
   2   5  14       38.74       38.35      2.33 o
   3   5  14      106.99      107.70      3.73 o
   4   5  14      102.41       95.82      5.27 o
   5   5  14       91.74       93.03      4.80 o
   0   6  14      369.31      362.63      8.51 o
   1   6  14      229.92      224.21      4.75 o
   2   6  14       63.85       62.78      2.95 o
   3   6  14        4.28        5.54      1.83 o
   4   6  14      111.91      115.42      7.21 o
   5   6  14       95.16       91.48      5.34 o
   1   7  14       66.73       67.74      3.28 o
   2   7  14      636.60      577.54      8.28 o
   3   7  14       21.38       22.47      2.64 o
   4   7  14      158.44      157.25      5.30 o
   5   7  14        4.76        5.02      3.13 o
   0   8  14     5742.38     5514.05     77.26 o
   1   8  14      701.74      729.73     11.77 o
   2   8  14     1180.46     1139.83     14.27 o
   3   8  14      948.85      947.98     12.10 o
   4   8  14        2.05        3.82      2.13 o
   1   9  14      394.63      397.74      7.94 o
   2   9  14      216.83      222.28      7.12 o
   3   9  14      119.00      117.05      4.61 o
   4   9  14        4.41        4.95      2.33 o
   0  10  14       28.83       18.98      3.84 o
   1  10  14      383.19      365.66      8.29 o
   2  10  14        7.34        8.48      2.22 o
   3  10  14      113.62      111.47      4.94 o
   4  10  14       18.46       13.82      3.17 o
   1  11  14       83.43       90.84      5.33 o
   2  11  14       66.75       75.75      4.21 o
   3  11  14        6.44        7.86      2.71 o
   0  12  14     1214.53     1171.88     25.33 o
   1  12  14      678.26      659.12     12.34 o
   2  12  14      504.90      480.09     21.10 o
   1   0  15     1979.53     2068.27     26.60 o
   3   0  15      725.63      709.25     15.82 o
   5   0  15      254.61      231.81     10.62 o
   1   1  15        0.92        3.30      1.07 o
   2   1  15       64.43       57.66      2.67 o
   3   1  15       42.29       42.23      3.39 o
   4   1  15      256.39      244.73      7.08 o
   5   1  15       57.97       54.57      4.53 o
   0   2  15     7944.24     8235.84     83.16 o
   1   2  15     8157.35     8291.37     59.21 o
   2   2  15     1287.86     1258.22     13.16 o
   3   2  15     2295.48     2303.21     25.53 o
   4   2  15       85.90       93.99      4.71 o
   5   2  15      194.31      201.03      6.72 o
   1   3  15        4.12        5.77      1.36 o
   2   3  15      272.90      254.21      5.10 o
   3   3  15      198.24      187.58      5.11 o
   4   3  15      248.29      234.78      7.38 o
   5   3  15       27.69       24.79      3.60 o
   0   4  15      348.63      340.06     11.29 o
   1   4  15      203.23      181.04      3.92 o
   2   4  15       59.78       63.34      2.86 o
   3   4  15      247.65      224.91      6.04 o
   4   4  15       14.11       10.52      3.50 o
   5   4  15       18.52       22.73      3.37 o
   1   5  15       74.43       70.12      5.31 o
   2   5  15       43.08       42.95      3.01 o
   3   5  15      208.54      223.61      5.13 o
   4   5  15      322.07      308.65      7.67 o
   5   5  15       15.81       17.98      3.08 o
   0   6  15     2553.27     2475.21     34.89 o
   1   6  15      629.39      606.89      8.85 o
   2   6  15     1850.76     1824.85     17.90 o
   3   6  15        2.25        0.72      1.68 o
   4   6  15      676.01      658.83     11.10 o
   5   6  15      135.52      139.52      6.67 o
   1   7  15       44.09       49.17      3.43 o
   2   7  15       53.46       39.98      2.71 o
   3   7  15       84.09       84.43      3.75 o
   4   7  15      118.80      125.61      5.27 o
   5   7  15        4.44        4.13      3.87 o
   0   8  15      840.41      765.61     16.99 o
   1   8  15      156.99      154.53      4.83 o
   2   8  15      152.85      148.64      4.94 o
   3   8  15      106.94      113.30      4.33 o
   4   8  15       73.60       86.90      4.47 o
   1   9  15       33.34       28.85      2.97 o
   2   9  15       22.41       14.69      3.09 o
   3   9  15      147.28      168.10      5.71 o
   4   9  15      116.09      130.93      5.39 o
   0  10  15      109.11      111.76      7.06 o
   1  10  15      874.60      818.51     13.40 o
   2  10  15       28.80       26.91      2.95 o
   3  10  15      204.03      203.69      6.56 o
   1  11  15       41.71       48.33      3.98 o
   2  11  15       20.51       19.16      3.28 o
   3  11  15      132.72      139.34      7.28 o
   0  12  15      105.16      104.31      7.75 o
   1  12  15      229.25      227.97      9.63 o
   2  12  15      107.38      113.84      7.99 o
   0   0  16      769.27      765.06     14.54 o
   2   0  16     1716.10     1702.69     25.51 o
   4   0  16      355.38      345.97     11.40 o
   1   1  16      687.41      696.46      7.74 o
   2   1  16       18.59       20.51      2.53 o
   3   1  16      273.97      261.55      6.50 o
   4   1  16      435.15      383.12      8.92 o
   5   1  16       16.46       20.98      4.95 o
   0   2  16     3795.74     3871.41     38.03 o
   1   2  16      292.71      278.54      4.77 o
   2   2  16     1444.00     1463.20     16.30 o
   3   2  16      148.26      163.09      5.15 o
   4   2  16       16.59       20.38      2.86 o
   5   2  16       79.48       90.28      5.08 o
   1   3  16      282.03      265.01      4.72 o
   2   3  16      560.02      489.36      8.13 o
   3   3  16      812.08      734.55     10.75 o
   4   3  16       34.67       37.22      3.66 o
   5   3  16       97.67       94.49      5.16 o
   0   4  16     1297.75     1306.30     20.86 o
   1   4  16      891.21      839.96      9.57 o
   2   4  16      568.28      557.92      7.81 o
   3   4  16      455.85      441.41      8.04 o
   4   4  16        1.57        0.00      3.56 o
   5   4  16      906.60      909.04     15.06 o
   1   5  16      102.19       99.63      4.63 o
   2   5  16       73.96       71.43      3.16 o
   3   5  16      325.09      319.77      6.92 o
   4   5  16      232.56      220.75      6.90 o
   5   5  16       69.14       67.78      4.79 o
   0   6  16       79.63       74.81      6.78 o
   1   6  16      208.61      185.08      6.41 o
   2   6  16      243.81      242.36      6.08 o
   3   6  16       99.89       95.60      4.65 o
   4   6  16      129.20      131.73      5.38 o
   5   6  16      148.37      151.37     11.78 o
   1   7  16      172.04      154.70      5.49 o
   2   7  16       37.23       40.60      2.99 o
   3   7  16       44.53       35.70      2.96 o
   4   7  16      548.38      532.10     11.35 o
   0   8  16      589.01      505.74     13.55 o
   1   8  16      934.80      879.07     12.84 o
   2   8  16      182.25      168.41      5.29 o
   3   8  16      469.32      490.22      8.69 o
   4   8  16      113.12      117.43      7.76 o
   1   9  16       76.67       79.56      4.43 o
   2   9  16      277.14      285.44      6.77 o
   3   9  16      136.26      145.89      5.57 o
   0  10  16       85.04       82.37     14.90 o
   1  10  16       70.39       71.01      4.49 o
   2  10  16      110.64      101.52      4.85 o
   3  10  16       24.59       27.66      3.62 o
   1  11  16       72.91       84.38      4.99 o
   2  11  16       11.47       10.61      3.45 o
   0  12  16       50.34       46.55      8.89 o
   1  12  16        0.67        2.86      3.97 o
   1   0  17      958.23      892.04     31.31 o
   3   0  17       11.60       10.15      3.64 o
   5   0  17      146.49      135.15     12.16 o
   1   1  17     1224.27     1157.96     12.26 o
   2   1  17      449.29      448.50      7.73 o
   3   1  17      477.48      442.00     13.69 o
   4   1  17      324.79      295.77      7.97 o
   5   1  17      103.92       94.55      6.73 o
   0   2  17       31.07       41.24      9.64 o
   1   2  17      161.35      187.32      4.15 o
   2   2  17      184.54      183.50      4.81 o
   3   2  17      213.89      199.77      5.41 o
   4   2  17       53.28       48.36      3.78 o
   5   2  17        1.15        1.22      2.47 o
   1   3  17      269.35      253.13      4.72 o
   2   3  17      239.32      239.10      5.22 o
   3   3  17      609.71      560.66     13.59 o
   4   3  17      204.81      202.10     10.35 o
   5   3  17       21.15       27.24      3.98 o
   0   4  17      311.92      357.26     16.66 o
   1   4  17        6.98        6.56      1.96 o
   2   4  17       78.90       94.73      3.42 o
   3   4  17       60.34       56.08      3.52 o
   4   4  17       19.42       15.66      2.74 o
   5   4  17       65.15       66.98     10.61 o
   1   5  17      232.80      219.22      5.14 o
   2   5  17      183.05      182.35      5.55 o
   3   5  17       25.64       24.97      2.86 o
   4   5  17      181.24      168.19      6.01 o
   5   5  17       60.60       54.91      6.34 o
   0   6  17       80.36       95.80      6.01 o
   1   6  17       80.10       67.79      3.95 o
   2   6  17      394.90      405.58      6.89 o
   3   6  17       20.58       18.25      2.63 o
   4   6  17      300.71      313.76      7.76 o
   1   7  17      380.04      354.40      7.50 o
   2   7  17       95.76       97.56      4.22 o
   3   7  17      118.55      112.14      5.18 o
   4   7  17      250.95      283.64      7.82 o
   0   8  17       14.52       18.45      4.02 o
   1   8  17      111.47      103.01      4.84 o
   2   8  17       32.76       29.45      3.80 o
   3   8  17       66.07       58.94      3.93 o
   4   8  17       80.65       85.07      6.79 o
   1   9  17       26.75       32.87      3.83 o
   2   9  17       27.49       31.24      3.12 o
   3   9  17       38.44       43.67      3.89 o
   0  10  17      172.19      197.87      9.44 o
   1  10  17        1.18        0.12      2.30 o
   2  10  17      293.01      292.12      9.95 o
   1  11  17       53.33       48.41      5.25 o
   2  11  17       50.96       42.55      6.49 o
   0   0  18       46.51       50.86      4.32 o
   2   0  18       14.44       15.69      4.94 o
   4   0  18       96.97       93.51      7.71 o
   1   1  18      670.06      654.32      8.75 o
   2   1  18      505.96      470.89      8.18 o
   3   1  18      414.54      368.36      7.91 o
   4   1  18      116.74      112.14      5.10 o
   5   1  18      136.03      124.61      8.95 o
   0   2  18     5839.13     6169.05     66.66 o
   1   2  18     1648.47     1660.19     16.49 o
   2   2  18      874.95      905.40     11.87 o
   3   2  18       21.73       23.90      2.94 o
   4   2  18      131.47      122.83      5.72 o
   5   2  18       12.67       10.50      4.48 o
   1   3  18       33.54       34.27      2.48 o
   2   3  18       27.33       28.77      2.62 o
   3   3  18      101.33       88.89      4.62 o
   4   3  18      220.58      227.09      8.28 o
   5   3  18       18.84       12.30      6.80 o
   0   4  18      446.72      457.20     11.97 o
   1   4  18       59.27       66.92      5.52 o
   2   4  18        0.54        0.16      1.61 o
   3   4  18      183.02      177.61      5.81 o
   4   4  18        3.67        6.19      2.78 o
   1   5  18      113.82      117.21      4.30 o
   2   5  18       78.54       72.56      3.46 o
   3   5  18      144.99      135.62      5.05 o
   4   5  18      142.85      152.29      5.79 o
   0   6  18       21.85       17.76      5.08 o
   1   6  18      855.87      879.18     12.17 o
   2   6  18       51.39       54.88      3.46 o
   3   6  18      356.57      366.89      8.19 o
   4   6  18       39.31       41.11      6.36 o
   1   7  18      291.01      286.54      7.58 o
   2   7  18        9.28       12.87      2.40 o
   3   7  18      150.26      157.33      5.76 o
   4   7  18       47.37       49.74      7.69 o
   0   8  18       87.03       95.69     10.25 o
   1   8  18      188.28      181.24      6.14 o
   2   8  18       73.51       70.79      4.04 o
   3   8  18       76.00       73.54      4.32 o
   1   9  18      140.75      152.06      5.97 o
   2   9  18       25.43       29.10      3.24 o
   3   9  18       78.53       88.73      5.88 o
   0  10  18      752.89      752.25     18.67 o
   1  10  18      187.30      161.27      6.42 o
   2  10  18      218.32      218.55      9.56 o
   1  11  18        1.43        0.00      3.81 o
   1   0  19     5971.15     5986.04    117.08 o
   3   0  19     1435.47     1384.62     25.82 o
   5   0  19       89.83       71.18     14.25 o
   1   1  19       31.76       37.31      2.58 o
   2   1  19      248.97      229.65      8.05 o
   3   1  19       53.42       53.53      3.99 o
   4   1  19       75.40       76.86      4.62 o
   5   1  19      115.60      123.90      9.79 o
   0   2  19      976.37     1025.55     19.08 o
   1   2  19      139.37      147.97      3.90 o
   2   2  19       37.68       38.39      3.03 o
   3   2  19      495.63      492.20      9.57 o
   4   2  19      265.01      255.12      7.96 o
   1   3  19       30.31       34.00      2.44 o
   2   3  19       61.01       57.37      3.32 o
   3   3  19       56.06       48.32      3.37 o
   4   3  19       64.44       65.39      6.12 o
   0   4  19     3971.75     3980.97     58.03 o
   1   4  19     1036.37     1036.30     12.76 o
   2   4  19      855.30      850.53     11.86 o
   3   4  19      389.70      420.00      8.69 o
   4   4  19       51.77       53.63      5.16 o
   1   5  19       61.45       58.91      3.44 o
   2   5  19       14.07        8.18      2.08 o
   3   5  19      143.38      128.73      5.34 o
   4   5  19       47.60       46.72      4.48 o
   0   6  19      758.43      764.18     17.38 o
   1   6  19      141.99      140.72      5.36 o
   2   6  19      361.57      364.29      7.87 o
   3   6  19       72.46       88.89      4.99 o
   4   6  19      100.79       93.24      6.40 o
   1   7  19       14.69       13.72      2.52 o
   2   7  19       67.73       81.51      4.22 o
   3   7  19       12.09        9.28      4.03 o
   0   8  19      379.27      360.83     11.90 o
   1   8  19      370.86      396.54      8.97 o
   2   8  19      153.35      152.19      5.62 o
   3   8  19      200.60      210.42      8.53 o
   1   9  19       25.20       27.60      3.44 o
   2   9  19      116.57      134.66      7.76 o
   0  10  19      460.81      447.73     21.46 o
   1  10  19      178.68      170.79      9.33 o
   0   0  20     5289.18     5442.08     75.09 o
   2   0  20     2479.28     2481.33     45.95 o
   4   0  20      119.23      131.34      7.99 o
   1   1  20      164.29      159.24      4.60 o
   2   1  20       63.12       61.94      3.74 o
   3   1  20      143.78      130.65      5.30 o
   4   1  20       19.73       13.77      3.17 o
   0   2  20     1087.06     1092.86     20.74 o
   1   2  20      309.27      317.47      6.12 o
   2   2  20      978.28      985.21     12.90 o
   3   2  20      329.12      334.86      8.94 o
   4   2  20      419.96      461.26      9.89 o
   1   3  20       44.03       44.78      3.92 o
   2   3  20      256.65      243.96      6.01 o
   3   3  20       22.23       22.00      3.08 o
   4   3  20      111.30      102.58      5.72 o
   0   4  20      117.80      117.62      6.61 o
   1   4  20      333.49      363.08     11.62 o
   2   4  20      166.97      164.56      5.51 o
   3   4  20      981.81     1027.92     14.83 o
   4   4  20      193.13      178.22      9.29 o
   1   5  20       49.35       47.12      3.40 o
   2   5  20       79.11       72.92      4.22 o
   3   5  20      109.94      106.36      5.09 o
   4   5  20      103.05      104.01      7.77 o
   0   6  20      152.93      149.86      7.83 o
   1   6  20      621.97      578.48     10.65 o
   2   6  20       58.13       60.14      3.86 o
   3   6  20       80.88       74.94      4.57 o
   1   7  20       14.49        9.90      2.51 o
   2   7  20        1.35        0.00      2.20 o
   3   7  20       74.14       91.32      6.73 o
   0   8  20      105.45      115.87      7.62 o
   1   8  20      264.29      269.59      7.57 o
   2   8  20      121.67      138.65      6.06 o
   1   9  20       13.40       18.73      4.08 o
   2   9  20       34.72       31.11      5.81 o
   0  10  20      135.33      148.26     13.88 o
   1   0  21      160.51      153.76      9.00 o
   3   0  21       49.76       45.27      6.77 o
   1   1  21       94.05       93.79      3.79 o
   2   1  21        5.31        8.16      2.57 o
   3   1  21      105.52      110.29      5.37 o
   4   1  21       53.83       43.87      5.42 o
   0   2  21      161.14      175.07      7.63 o
   1   2  21      571.12      590.35      9.13 o
   2   2  21       12.90       14.02      2.61 o
   3   2  21      384.83      362.17     13.35 o
   4   2  21       41.58       41.24      8.53 o
   1   3  21       23.45       24.08      3.22 o
   2   3  21      145.23      129.66      4.88 o
   3   3  21       14.78       13.64      2.88 o
   4   3  21      103.18      112.30      8.79 o
   0   4  21       38.46       34.75      4.54 o
   1   4  21        3.39        3.04      2.12 o
   2   4  21      298.53      311.21     11.48 o
   3   4  21       86.48       83.21      4.56 o
   1   5  21      141.92      148.20      5.50 o
   2   5  21       88.96       94.03      5.03 o
   3   5  21      267.99      256.13     10.58 o
   0   6  21      261.91      282.98     15.25 o
   1   6  21       39.08       38.40      3.54 o
   2   6  21      416.31      424.03     10.04 o
   3   6  21       11.06        2.66      4.51 o
   1   7  21       68.90       71.90      4.53 o
   2   7  21       75.56       86.01      4.61 o
   0   8  21       24.97       26.69      5.02 o
   1   8  21       99.93       88.38      5.80 o
   2   8  21       39.52       46.01      5.49 o
   1   9  21       55.19       51.94      6.76 o
   0   0  22      154.88      174.26     24.00 o
   2   0  22      336.85      356.59     11.40 o
   1   1  22       54.57       57.56      4.60 o
   2   1  22       17.37       23.64      3.06 o
   3   1  22       16.51       12.11      2.91 o
   0   2  22      129.77      122.89      7.24 o
   1   2  22        3.18        4.96      2.30 o
   2   2  22       86.31       88.59      4.84 o
   3   2  22       99.65       96.19      5.36 o
   1   3  22       57.83       56.03      4.67 o
   2   3  22       17.44       16.46      2.81 o
   3   3  22       52.55       47.60      4.10 o
   0   4  22       53.34       55.20     15.13 o
   1   4  22      338.52      362.12      8.19 o
   2   4  22        6.43        4.04      2.44 o
   3   4  22       32.81       30.00      4.52 o
   1   5  22      188.77      186.24      6.26 o
   2   5  22        1.38        4.31      2.73 o
   3   5  22      334.02      339.62      9.92 o
   0   6  22       49.72       57.95      5.87 o
   1   6  22       34.62       32.19      3.37 o
   2   6  22        1.92        7.15      3.53 o
   1   7  22       28.94       35.47      3.91 o
   2   7  22       35.59       37.63      6.00 o
   0   8  22       46.99       56.86      8.17 o
   1   8  22       24.19       18.58      4.32 o
   1   0  23       16.88       14.18      4.43 o
   3   0  23      792.47      831.13     22.50 o
   1   1  23       79.92       70.88      4.36 o
   2   1  23      104.85      106.89      4.89 o
   3   1  23       98.09      100.26      7.62 o
   0   2  23      480.43      561.08     14.41 o
   1   2  23       28.05       26.17      3.39 o
   2   2  23      293.19      315.39      7.78 o
   3   2  23       73.65       70.32      5.46 o
   1   3  23        7.19        9.75      3.06 o
   2   3  23       11.43       18.75      3.15 o
   3   3  23        1.97        2.27      3.08 o
   0   4  23       46.38       57.25      5.73 o
   1   4  23       84.60       93.30      8.19 o
   2   4  23      320.48      320.58      8.69 o
   1   5  23       67.27       71.76      4.52 o
   2   5  23        5.36       12.28      3.93 o
   0   6  23     1265.49     1377.23     40.34 o
   1   6  23      173.66      214.73      7.46 o
   2   6  23       97.98       91.60     11.11 o
   1   7  23       12.41       18.98      4.29 o
   2   0  24       82.68       70.83      6.27 o
   1   1  24       32.90       35.39      4.33 o
   2   1  24      248.65      251.94      7.21 o
   0   2  24      572.16      625.05     17.42 o
   1   2  24      160.77      171.18      7.62 o
   2   2  24      366.88      381.82      9.33 o
   1   3  24        2.99        4.30      3.39 o
   2   3  24       34.08       33.51      4.34 o
   0   4  24      154.76      168.37      9.52 o
   1   4  24      321.41      319.96     14.75 o
   2   4  24       28.54       28.90      5.63 o
   1   5  24       79.55       77.83      6.70 o
   0   6  24       65.47       70.29      7.68 o
   1   0  25     1244.19     1347.03     33.48 o
   1   1  25        1.86        5.90      5.04 o
   2   1  25      113.02      109.10      5.79 o
   0   2  25        0.98        7.49      5.11 o
   1   2  25        7.82        5.15      3.77 o
   1   3  25        6.34        7.69      4.16 o
   0   4  25      982.26     1025.48     22.48 o
   1   4  25       11.73        5.83      4.97 o
 
